# Supplementary material for: Dynamic SARS-CoV-2 emergence algorithm for rationally-designed logical next-generation vaccines
Source: Commun Biol. 2022 Oct 10;5:1081. doi: 10.1038/s42003-022-04030-3 (PMC9550860; doi:10.1038/s42003-022-04030-3)
Supplement: Supplementary file 4 — Supplementary Data 1 [file 42003_2022_4030_MOESM4_ESM.xlsx]

## Sheet: Fig1
	PFU	RdRp_Ct1	RdRp_Ct2	N1_Ct1	N1_Ct2	N2_Ct1	N2_Ct2
WA	8.65		37.8205	33.0156	33.268	33.0156	33.268
	86.5	33.4033	35.0133	29.3959	29.7744	29.3959	29.7744
	865	31.5153	31.4938	27.4868	27.3073	27.4868	27.3073
	8650	28.3074	28.3903	24.3567	24.7322	24.3567	24.7322
	86500	25.8446	25.7239	20.8263	20.9804	20.8263	20.9804
	865000	21.2635	21.1821	17.468	17.9247	17.468	17.9247
	8650000	18.2578	18.1859	14.2723	14.812	14.2723	14.812
	86500000	15.9873	16.022	10.0075	11.1586	10.0075	11.1586
HI-498	1.2	38.1131	38.1131	33.8158	32.7761	33.8158	32.7761
	12	35.5026	35.0643	29.9906	29.1765	29.9906	29.1765
	120	33.4982	33.548	27.7313	26.9417	27.7313	26.9417
	1200	29.2025	28.9811	24.339	23.5294	24.339	23.5294
	12000	24.7066	25.1182	21.0608	20.2723	21.0608	20.2723
	120000	21.9351	21.914	17.6216	17.3346	17.6216	17.3346
	1200000	18.1201	18.4626	13.9834	14.1907	13.9834	14.1907
	12000000	15.4188	15.9748	10.7947	10.9965	10.7947	10.9965
Time	SARS-CoV-2_WA_MOI0.1	SARS-CoV-2_WA_MOI0.1	SARS-CoV-2_WA_MOI1	SARS-CoV-2_WA_MOI1	SARS-CoV-2_HI_MOI0.1	SARS-CoV-2_HI_MOI0.1	SARS-CoV-2_HI_MOI1	SARS-CoV-2_HI_MOI1
0	22.567	70.8581	1080	1130	55.9738	99.0623	1920	2850
12	271000	265000	2750000	4290000	214000	158000	1500000	1940000
24	12700000	18000000	37400000	37000000	3240000	2600000	18500000	11700000
48	51200000	52800000	60700000	58400000	47600000	31600000	55700000	25500000
72	62600000	40400000	76200000	68000000	44300000	23300000	21200000	22000000

## Sheet: Fig2 SupTable2
As of 05.12.2021	Interval	n	B.1.1.7	prev_B117	log_B117	B.1.351	prev_B1351	log_B1351	B.1.525	prev_B1525	log_B1525	B.1.526	prev_B1526	log_B1526	B.1.617+	prev_B1617	log_B1617	B.1.617.1	prev_B16171	log_B16171	B.1.617.2	prev_B16172	log_B16172	B.1.618	prev_B1618	log_B1618	B.1.427	prev_B1427	log_B1427	B.1.429	prev_B1429	log_B1429	P.1	prev_P1	log_P1	P.2	prev_P2	log_P2	B.1.243	prev_B1243	log_B1243	B.1.1.29	prev_B1129	log_B1129	B.1.1	prev_B11	log_B11	B.1.1.298	prev_B11298
March '20	1	50105	0	0		0	0	#NUM!	0	0	#NUM!	0	0	#NUM!	0	0	#NUM!	0	0	#NUM!	0	0	#NUM!	0	0	#NUM!		0	#NUM!	0	0	#NUM!	0	0	#NUM!	0	0	#NUM!	9	0.000179623	-3.74564	0	0	#NUM!	6723	0.134178	-0.872318	0	0
April '20	2	50404	2	3.96794e-05	-4.40144	0	0	#NUM!	0	0	#NUM!	0	0	#NUM!	0	0	#NUM!	0	0	#NUM!	0	0	#NUM!	0	0	#NUM!	0	0	#NUM!	1	1.98397e-05	-4.70247	0	0	#NUM!	1	1.98397e-05	-4.70247	75	0.00148798	-2.8274	18	0.000357115	-3.44719	10214	0.202643	-0.693269	1	1.98397e-05
May '20	3	24941	3	0.000120284	-3.91979	1	4.00946e-05	-4.39691	0	0	#NUM!	0	0	#NUM!	0	0	#NUM!	0	0	#NUM!	0	0	#NUM!	0	0	#NUM!	1	4.00946e-05	-4.39691	0	0	#NUM!	0	0	#NUM!	0	0	#NUM!	96	0.00384908	-2.41464	68	0.00272643	-2.5644	3757	0.150635	-0.822073	0	0
June '20	4	27405	0	0		0	0	#NUM!	0	0	#NUM!	0	0	#NUM!	0	0	#NUM!	0	0	#NUM!	0	0	#NUM!	0	0	#NUM!	3	0.000109469	-3.96071	0	0	#NUM!	0	0	#NUM!	1	3.64897e-05	-4.43783	167	0.00609378	-2.21511	11	0.000401387	-3.39644	3278	0.119613	-0.922221	114	0.00415982
July '20	5	29532	0	0		0	0	#NUM!	0	0	#NUM!	0	0	#NUM!	0	0	#NUM!	0	0	#NUM!	0	0	#NUM!	0	0	#NUM!	1	3.38616e-05	-4.47029	4	0.000135446	-3.86823	0	0	#NUM!	1	3.38616e-05	-4.47029	333	0.0112759	-1.94785	0	0	#NUM!	1683	0.056989	-1.24421	12	0.000406339
August '20	6	33302	1	3.00282e-05	-4.52247	0	0	#NUM!	0	0	#NUM!	0	0	#NUM!	0	0	#NUM!	0	0	#NUM!	0	0	#NUM!	0	0	#NUM!	2	6.00565e-05	-4.22144	0	0	#NUM!	0	0	#NUM!	1	3.00282e-05	-4.52247	472	0.0141733	-1.84853	0	0	#NUM!	1461	0.0438712	-1.35782	32	0.000960903
September '20	7	35143	6	0.000170731	-3.76769	0	0	#NUM!	0	0	#NUM!	0	0	#NUM!	0	0	#NUM!	0	0	#NUM!	0	0	#NUM!	0	0	#NUM!	9	0.000256097	-3.5916	3	8.53655e-05	-4.06872	0	0	#NUM!	2	5.69103e-05	-4.24481	445	0.0126626	-1.89748	0	0	#NUM!	1684	0.0479185	-1.3195	117	0.00332925
October '20	8	59587	72	0.00120832	-2.91782	44	0.000738416	-3.1317	0	0	#NUM!	0	0	#NUM!	0	0	#NUM!	0	0	#NUM!	0	0	#NUM!	8	0.000134257	-3.87206	6	0.000100693	-3.997	9	0.00015104	-3.82091	1	1.67822e-05	-4.77515	41	0.00068807	-3.16237	606	0.01017	-1.99268	0	0	#NUM!	2181	0.0366019	-1.4365	413	0.00693104
November '20	9	83702	2228	0.0266182	-1.57482	364	0.00434876	-2.36163	0	0	#NUM!	1	1.19471e-05	-4.92274	0	0	#NUM!	0	0	#NUM!	0	0	#NUM!	0	0	#NUM!	77	0.00091993	-3.03625	232	0.00277174	-2.55725	3	3.58414e-05	-4.44561	146	0.00174428	-2.75838	1080	0.0129029	-1.88931	0	0	#NUM!	1879	0.0224487	-1.64881	779	0.00930683
December '20	10	111985	18393	0.164245	-0.784507	997	0.00890298	-2.05046	19	0.000169666	-3.77041	55	0.000491137	-3.3088	8	7.14381e-05	-4.14607	7	6.25084e-05	-4.20406	1	8.92977e-06	-5.04916	0	0	#NUM!	572	0.00510783	-2.29176	1164	0.0103942	-1.98321	98	0.000875117	-3.05793	177	0.00158057	-2.80119	1428	0.0127517	-1.89443	0	0	#NUM!	1553	0.0138679	-1.85799	56	0.000500067
January '21	11	196828	69845	0.354853	-0.449952	2466	0.0125287	-1.90209	264	0.00134127	-2.87248	305	0.00154958	-2.80979	25	0.000127014	-3.89615	20	0.000101612	-3.99306	4	2.03223e-05	-4.69203	6	3.04835e-05	-4.51594	2736	0.0139005	-1.85697	5187	0.026353	-1.57917	317	0.00161054	-2.79303	606	0.00307883	-2.51161	2279	0.0115786	-1.93634	0	0	#NUM!	2028	0.0103034	-1.98702	9	4.57252e-05
February '21	12	219162	109517	0.499708	-0.301284	3002	0.0136976	-1.86335	566	0.00258256	-2.58795	1684	0.00768381	-2.11442	350	0.00159699	-2.7967	337	0.00153768	-2.81314	11	5.01912e-05	-4.29937	53	0.00024183	-3.61649	3509	0.016011	-1.79558	7345	0.033514	-1.47477	846	0.00386016	-2.41339	793	0.00361833	-2.44149	1727	0.00788002	-2.10347	0	0	#NUM!	2417	0.0110284	-1.95749	0	0
March '21	13	324787	221059	0.680628	-0.16709	5259	0.0161922	-1.7907	1590	0.00489552	-2.3102	6727	0.020712	-1.68378	1033	0.00318055	-2.4975	865	0.00266328	-2.57458	224	0.000689683	-3.16135	72	0.000221684	-3.65427	4214	0.0129747	-1.8869	9371	0.0288528	-1.53981	4149	0.0127745	-1.89366	486	0.00149637	-2.82496	906	0.00278952	-2.55447	0	0	#NUM!	2158	0.00664435	-2.17755	0	0
April '21	14	232495	159376	0.685503	-0.163991	2665	0.0114626	-1.94072	972	0.00418074	-2.37875	7237	0.0311276	-1.50686	2878	0.0123788	-1.90732	808	0.00347534	-2.459	2518	0.0108303	-1.96536	2	8.60234e-06	-5.06538	1175	0.00505387	-2.29638	3463	0.0148949	-1.82696	7071	0.0304136	-1.51693	95	0.000408611	-3.38869	103	0.00044302	-3.35358	0	0	#NUM!	817	0.00351405	-2.45419	0	0
																		2037			2758									26779			12485			2350			9726			97			41833			1533
[truncated: 1 more columns]

## Sheet: Fig3
As of 01.01.22	Interval	SARS-CoV-2 n	OmicronAll n	prev_OmicronAll	log_OmicronAll	BA.1 n	prev_BA1	log_BA1	BA.1.1 n	prev_BA11	log_BA11	BA.2 n	prev_BA2	log_BA2	BA.3 n	prev_BA3	log_BA3
2022-11-01	1		0	#DIV/0!		0	#DIV/0!		0	#DIV/0!		0	#DIV/0!	#DIV/0!	0	#DIV/0!	#DIV/0!
2	2	27079	2	7.3858e-05	-4.1316	2	7.3858e-05	-4.1316	0	0	#NUM!	0	0	#NUM!	0	0	#NUM!
3	3		0	#DIV/0!		0	#DIV/0!		0	#DIV/0!		0	#DIV/0!	#DIV/0!	0	#DIV/0!	#DIV/0!
4	4		0	#DIV/0!		0	#DIV/0!		0	#DIV/0!		0	#DIV/0!	#DIV/0!	0	#DIV/0!	#DIV/0!
5	5	25067	1	3.98931e-05	-4.3991	1	3.98931e-05	-4.3991	0	0	#NUM!	0	0	#NUM!	0	0	#NUM!
6	6		0	#DIV/0!		0	#DIV/0!		0	#DIV/0!		0	#DIV/0!	#DIV/0!	0	#DIV/0!	#DIV/0!
7	7		0	#DIV/0!		0	#DIV/0!		0	#DIV/0!		0	#DIV/0!	#DIV/0!	0	#DIV/0!	#DIV/0!
8	8	32612	1	3.06636e-05	-4.51338	1	3.06636e-05	-4.51338	0	0	#NUM!	0	0	#NUM!	0	0	#NUM!
9	9	28732	5	0.000174022	-3.7594	5	0.000174022	-3.7594	0	0	#NUM!	0	0	#NUM!	0	0	#NUM!
10	10	28731	8	0.000278445	-3.55526	8	0.000278445	-3.55526	0	0	#NUM!	0	0	#NUM!	0	0	#NUM!
11	11	24230	10	0.000412712	-3.38435	10	0.000412712	-3.38435	0	0	#NUM!	0	0	#NUM!	0	0	#NUM!
12	12	23763	5	0.000210411	-3.67693	4	0.000168329	-3.77384	1	4.20822e-05	-4.3759	0	0	#NUM!	0	0	#NUM!
13	13	18210	3	0.000164745	-3.78319	3	0.000164745	-3.78319	0	0	#NUM!	0	0	#NUM!	0	0	#NUM!
14	14	14623	6	0.000410313	-3.38689	6	0.000410313	-3.38689	0	0	#NUM!	0	0	#NUM!	0	0	#NUM!
15	15	31017	20	0.000644808	-3.19057	20	0.000644808	-3.19057	0	0	#NUM!	0	0	#NUM!	0	0	#NUM!
16	16	29280	55	0.00187842	-2.72621	55	0.00187842	-2.72621	0	0	#NUM!	0	0	#NUM!	0	0	#NUM!
17	17	26805	58	0.00216378	-2.66479	54	0.00201455	-2.69582	3	0.000111919	-3.95109	1	3.73065e-05	-4.42822	0	0	#NUM!
18	18	25509	37	0.00145047	-2.83849	36	0.00141127	-2.85039	0	0	#NUM!	0	0	#NUM!	1	3.92019e-05	-4.40669
19	19	22654	41	0.00180983	-2.74236	37	0.00163327	-2.78694	4	0.000176569	-3.75308	0	0	#NUM!	0	0	#NUM!
20	20	18645	37	0.00198445	-2.70236	33	0.00176991	-2.75205	4	0.000214535	-3.6685	0	0	#NUM!	0	0	#NUM!
21	21	17645	24	0.00136016	-2.86641	24	0.00136016	-2.86641	0	0	#NUM!	0	0	#NUM!	0	0	#NUM!
22	22	32015	90	0.00281118	-2.55111	86	0.00268624	-2.57086	4	0.000124941	-3.90329	0	0	#NUM!	0	0	#NUM!
23	23	26702	111	0.00415699	-2.38122	105	0.00393229	-2.40535	6	0.000224702	-3.64839	0	0	#NUM!	0	0	#NUM!
24	24	24837	159	0.00640174	-2.1937	143	0.00575754	-2.23976	16	0.0006442	-3.19098	0	0	#NUM!	0	0	#NUM!
25	25	17719	148	0.00835262	-2.07818	137	0.00773181	-2.11172	9	0.000507929	-3.2942	0	0	#NUM!	2	0.000112873	-3.94741
26	26	24046	213	0.00885802	-2.05266	187	0.00777676	-2.1092	25	0.00103967	-2.9831	0	0	#NUM!	1	4.1587e-05	-4.38104
27	27	17179	159	0.00925549	-2.0336	141	0.0082077	-2.08578	17	0.00098958	-3.00455	1	5.82106e-05	-4.235	0	0	#NUM!
28	28	18872	134	0.00710047	-2.14871	123	0.00651759	-2.18591	11	0.000582874	-3.23443	0	0	#NUM!	0	0	#NUM!
29	29	39668	396	0.00998286	-2.00075	356	0.00897449	-2.04699	37	0.000932742	-3.03024	1	2.52092e-05	-4.59844	2	5.04185e-05	-4.29741
30	30	32294	478	0.0148015	-1.82969	425	0.0131603	-1.88073	47	0.00145538	-2.83702	4	0.000123862	-3.90706	2	6.1931e-05	-4.20809
2022-12-01	31	28474	544	0.0191051	-1.71885	493	0.017314	-1.7616	49	0.00172087	-2.76425	1	3.51198e-05	-4.45445	1	3.51198e-05	-4.45445
2	32	27602	596	0.0215926	-1.66569	536	0.0194189	-1.71178	56	0.00202884	-2.69275	2	7.24585e-05	-4.13991	2	7.24585e-05	-4.13991
3	33	24766	630	0.0254381	-1.59452	553	0.022329	-1.65113	72	0.00290721	-2.53652	4	0.000161512	-3.7918	1	4.03779e-05	-4.39386
4	34	20194	572	0.0283252	-1.54783	505	0.0250074	-1.60193	67	0.00331782	-2.47915	0	0	#NUM!		0	#NUM!
5	35	18877	659	0.0349102	-1.45705	600	0.0317847	-1.49778	58	0.00307252	-2.5125	1	5.29745e-05	-4.27593		0	#NUM!
6	36	38678	1652	0.0427116	-1.36945	1489	0.0384973	-1.41457	160	0.00413672	-2.38334	1	2.58545e-05	-4.58746	2	5.1709e-05	-4.28643
7	37	27951	2038	0.0729133	-1.13719	1828	0.0654002	-1.18442	205	0.00733426	-2.13464	4	0.000143108	-3.84434	1	3.57769e-05	-4.4464
8	38	24703	2268	0.0918107	-1.03711	2006	0.0812047	-1.09042	262	0.010606	-1.97445	0	0	#NUM!		0	#NUM!
9	39	21672	2532	0.116833	-0.932435	2209	0.101929	-0.991703	314	0.0144887	-1.83897	9	0.000415282	-3.38166		0	#NUM!
10	40	20623	3245	0.157349	-0.803137	2802	0.135868	-0.866884	435	0.021093	-1.67586	6	0.000290937	-3.5362	2	9.69791e-05	-4.01332
11	41	14530	2765	0.190296	-0.72057	2378	0.163661	-0.786054	387	0.0266345	-1.57455	0	0	#NUM!		0	#NUM!
12	42	14005	4165	0.297394	-0.526668	3705	0.264548	-0.577495	458	0.0327026	-1.48542	2	0.000142806	-3.84525		0	#NUM!
13	43	23062	7038	0.305177	-0.515448	5956	0.25826	-0.587942	1073	0.0465268	-1.3323	8	0.000346891	-3.45981	1	4.33614e-05	-4.3629
14	44	23587	8808	0.373426	-0.427795	7328	0.31068	-0.507687	1465	0.0621105	-1.20684	14	0.000593547	-3.22654	1	4.23962e-05	-4.37267
15	45	22450	10982	0.489176	-0.310535	9135	0.406904	-0.390508	1837	0.0818263	-1.08711	8	0.000356347	-3.44813	2	8.90869e-05	-4.05019
16	46	17085	8178	0.478665	-0.319968	6589	0.38566	-0.413795	1568	0.0917764	-1.03727	20	0.00117062	-2.93158	1	5.85309e-05	-4.23261
17	47	15110	7838	0.518729	-0.285059	6136	0.406089	-0.391379	1691	0.111913	-0.951121	11	0.000727995	-3.13787		0	#NUM!
18	48	14544	9235	0.63497	-0.197247	7884	0.542079	-0.265937	1335	0.0917904	-1.0372	15	0.00103135	-2.98659	1	6.87569e-05	-4.16268
19	49	9126	6346	0.695376	-0.15778	5511	0.603879	-0.21905	800	0.0876616	-1.05719	35	0.0038352	-2.41621		0	#NUM!
20	50	14081	8186	0.581351	-0.235562	6888	0.48917	-0.31054	1252	0.0889141	-1.05103	46	0.00326681	-2.48588		0	#NUM!
21	51	10771	7407	0.68768	-0.162614	5903	0.548046	-0.261183	1464	0.135921	-0.866715	39	0.00362083	-2.44119	1	9.28419e-05	-4.03226
22	52	7258	5178	0.71342	-0.146655	3888	0.535685	-0.271091	1273	0.175393	-0.755989	17	0.00234224	-2.63037		0	#NUM!
23	53	5222	3497	0.669667	-0.174141	2990	0.572578	-0.242166	494	0.0945998	-1.02411	13	0.00248947	-2.60389		0	#NUM!
24	54	1950	1501	0.769744	-0.113654	1280	0.65641	-0.182825	210	0.107692	-0.967815	11	0.00564103	-2.24864		0	#NUM!
25	55	740	555	0.75	-0.124939	452	0.610811	-0.214093	98	0.132432	-0.878006	5	0.00675676	-2.17026		0	#NUM!
26	56	1690	1289	0.762722	-0.117634	1026	0.607101	-0.216739	249	0.147337	-0.831687	14	0.00828402	-2.08176		0	#NUM!
27	57	705	623	0.883688	-0.0537011	495	0.702128	-0.153584	126	0.178723	-0.747819	2	0.00283688	-2.54716		0	#NUM!
28	58	141	126	0.893617	-0.0488486	91	0.64539	-0.190178	35	0.248227	-0.605151	0	0	#NUM!		0	#NUM!
29	59	106	25	0.235849	-0.627366	20	0.188679	-0.724276	5	0.0471698	-1.32634	0	0	#NUM!		0	#NUM!
30	60	4	3	0.75	-0.124939	3	0.75	-0.124939	0	0	#NUM!	0	0	#NUM!		0	#NUM!
31	61	30	1	0.0333333	-1.47712	1	0.0333333	-1.47712	0	0	#NUM!	0	0	#NUM!	0	0	#NUM!

## Sheet: Fig5 SupFig1 SupTable2
As of 05.12.2021	Month	n 05.12.2021	S13I	prev_S13I	log_S13I	L18F	prev_L18F	log_L18F	T20N	prev_T20N	log_T20N	P26S	prev_P26S	log_P26S	Q52R	prev_Q52R	log_Q52R	A67V	prev_A67V	log_A67V	delH69	prev_delH69	log_delH69	delV70	prev_delV70	log_delV70	D80A	prev_D80A	log_D80A	T95I	prev_T95I	log_T95I	D138Y	prev_D138Y	log_D138Y	G142D	prev_G142D	log_G142D	delY144	prev_delY144	log_delY144	delY145	prev_delY145	log_delY145	K150N	prev_K150N	log_K150N	W152C	prev_W152C
March '20	1	50105	1	1.99581e-05	-4.69988	38	0.000758407	-3.1201	0	0	#NUM!	9	0.000179623	-3.74564	0	0	#NUM!	8	0.000159665	-3.79679	13	0.000259455	-3.58594	13	0.000259455	-3.58594	4	7.98324e-05	-4.09782	38	0.000758407	-3.1201	0	0	#NUM!	3	5.98743e-05	-4.22276	51	0.00101786	-2.99231	1	1.99581e-05	-4.69988	1	1.99581e-05	-4.69988	1	1.99581e-05
April '20	2	50404	11	0.000218237	-3.66107	74	0.00146814	-2.83323	0	0	#NUM!	17	0.000337275	-3.47202	0	0	#NUM!	24	0.000476153	-3.32225	11	0.000218237	-3.66107	11	0.000218237	-3.66107	12	0.000238076	-3.62328	36	0.000714229	-3.14616	12	0.000238076	-3.62328	9	0.000178557	-3.74822	90	0.00178557	-2.74822	11	0.000218237	-3.66107	2	3.96794e-05	-4.40144	1	1.98397e-05
May '20	3	24941	11	0.000441041	-3.35552	62	0.00248587	-2.60452	0	0	#NUM!	17	0.000681609	-3.16646	1	4.00946e-05	-4.39691	7	0.000280662	-3.55182	8	0.000320757	-3.49382	8	0.000320757	-3.49382	2	8.01892e-05	-4.09588	32	0.00128303	-2.89176	52	0.00208492	-2.68091	0	0	#NUM!	64	0.00256606	-2.59073	3	0.000120284	-3.91979	1	4.00946e-05	-4.39691	0	0
June '20	4	27405	4	0.000145959	-3.83577	157	0.00572888	-2.24193	1	3.64897e-05	-4.43783	25	0.000912242	-3.03989	2	7.29794e-05	-4.1368	9	0.000328407	-3.48359	9	0.000328407	-3.48359	9	0.000328407	-3.48359	0	0	#NUM!	42	0.00153257	-2.81458	63	0.00229885	-2.63849	0	0	#NUM!	79	0.00288269	-2.5402	5	0.000182448	-3.73886	0	0	#NUM!	0	0
July '20	5	29535	27	0.00091417	-3.03897	71	0.00240393	-2.61908	1	3.38581e-05	-4.47034	21	0.000711021	-3.14812	0	0	#NUM!	11	0.000372439	-3.42894	10	0.000338581	-3.47034	10	0.000338581	-3.47034	1	3.38581e-05	-4.47034	45	0.00152362	-2.81712	60	0.00203149	-2.69219	0	0	#NUM!	55	0.0018622	-2.72997	8	0.000270865	-3.56725	1	3.38581e-05	-4.47034	4	0.000135433
August '20	6	33303	11	0.000330301	-3.48109	558	0.0167552	-1.77585	0	0	#NUM!	19	0.000570519	-3.24373	0	0	#NUM!	9	0.000270246	-3.56824	394	0.0118308	-1.92699	393	0.0118007	-1.92809	1	3.00273e-05	-4.52248	59	0.00177161	-2.75163	56	0.00168153	-2.7743	1	3.00273e-05	-4.52248	33	0.000990902	-3.00397	3	9.0082e-05	-4.04536	0	0	#NUM!	1	3.00273e-05
September '20	7	35143	12	0.000341462	-3.46666	3608	0.102666	-0.988572	0	0	#NUM!	14	0.000398372	-3.39971	0	0	#NUM!	24	0.000682924	-3.16563	912	0.0259511	-1.58584	912	0.0259511	-1.58584	3	8.53655e-05	-4.06872	63	0.00179268	-2.7465	69	0.00196341	-2.70699	2	5.69103e-05	-4.24481	39	0.00110975	-2.95477	6	0.000170731	-3.76769	1	2.84552e-05	-4.54584	8	0.000227641
October '20	8	59587	23	0.00038599	-3.41342	10016	0.16809	-0.774457	1	1.67822e-05	-4.77515	130	0.00218168	-2.66121	5	8.39109e-05	-4.07618	54	0.000906238	-3.04276	2128	0.0357125	-1.44718	2129	0.0357293	-1.44698	44	0.000738416	-3.1317	125	0.00209777	-2.67824	133	0.00223203	-2.6513	104	0.00174535	-2.75812	214	0.00359139	-2.44474	13	0.000218168	-3.66121	1	1.67822e-05	-4.77515	14	0.000234951
November '20	9	83712	271	0.00323729	-2.48982	13945	0.166583	-0.778369	3	3.58372e-05	-4.44567	334	0.00398987	-2.39904	8	9.55657e-05	-4.0197	74	0.000883983	-3.05356	5121	0.061174	-1.21343	5122	0.061186	-1.21335	362	0.00432435	-2.36408	274	0.00327313	-2.48504	310	0.00370317	-2.43143	11	0.000131403	-3.8814	2396	0.0286219	-1.5433	35	0.0004181	-3.37872	7	8.362e-05	-4.07769	301	0.00359566
December '20	10	111985	1545	0.0137965	-1.86023	13884	0.123981	-0.906645	78	0.000696522	-3.15707	494	0.00441131	-2.35543	43	0.00038398	-3.41569	201	0.00179488	-2.74596	21699	0.193767	-0.71272	21715	0.19391	-0.7124	901	0.00804572	-2.09444	398	0.00355405	-2.44928	846	0.00755458	-2.12179	8	7.14381e-05	-4.14607	18197	0.162495	-0.78916	28	0.000250033	-3.602	3	2.67893e-05	-4.57204	1686	0.0150556
January '21	11	196833	6507	0.0330585	-1.48072	13591	0.0690484	-1.16085	297	0.00150889	-2.82134	1339	0.00680272	-2.16732	288	0.00146317	-2.83471	525	0.00266724	-2.57394	73728	0.374571	-0.426465	73807	0.374973	-0.426	2327	0.0118222	-1.9273	1062	0.00539544	-2.26797	1727	0.00877394	-2.05681	14	7.11263e-05	-4.14797	69351	0.352334	-0.453045	47	0.000238781	-3.622	5	2.54022e-05	-4.59513	7561	0.0384133
February '21	12	219175	8695	0.0396715	-1.40152	11365	0.0518535	-1.28522	872	0.00397856	-2.40027	1941	0.00885594	-2.05277	457	0.00208509	-2.68087	972	0.00443481	-2.35312	111456	0.508525	-0.293688	111652	0.509419	-0.292925	3260	0.014874	-1.82757	3327	0.0151797	-1.81874	2361	0.0107722	-1.9677	181	0.000825824	-3.08311	107975	0.492643	-0.307468	109	0.000497319	-3.30336	13	5.93133e-05	-4.22685	10289	0.0469442
March '21	13	324801	11498	0.0354001	-1.451	12623	0.0388638	-1.41045	4206	0.0129495	-1.88775	5358	0.0164963	-1.78261	1284	0.00395319	-2.40305	2129	0.00655478	-2.18344	221949	0.683338	-0.165364	222367	0.684625	-0.164547	5357	0.0164932	-1.7827	11192	0.034458	-1.46271	5240	0.016133	-1.79229	674	0.00207512	-2.68296	223405	0.687821	-0.162524	140	0.000431033	-3.36549	47	0.000144704	-3.83952	12614	0.0388361
April '21	14	236226	4763	0.0201629	-1.69545	11131	0.0471201	-1.32679	8197	0.0346998	-1.45967	8643	0.0365878	-1.43666	1050	0.0044449	-2.35214	1737	0.00735313	-2.13353	175963	0.744893	-0.127906	176265	0.746171	-0.127162	2852	0.0120732	-1.91818	14317	0.0606072	-1.21748	8589	0.0363592	-1.43939	2183	0.00924115	-2.03427	178325	0.754892	-0.122115	73	0.000309026	-3.51	98	0.000414857	-3.3821	5007	0.0211958
		1483155
																																										482
[truncated: 100 more columns]

## Sheet: Discussion_Delta
Delta VOC
Monthly
as of 07/01/21	Interval	Time	Delta	Total	Prevalence	LogPrevalence
	1	2020-11-01	6	92353	6.49681e-05	-4.1873
	2	2020-12-01	7	126628	5.528e-05	-4.25743
	3	2021-01-01	11	219787	5.00485e-05	-4.30061
	4	2021-02-01	38	244329	0.000155528	-3.80819
	5	2021-03-01	673	389778	0.00172662	-2.7628
	6	2021-04-01	7455	364472	0.0204542	-1.68922
	7	2021-05-01	34377	250809	0.137064	-0.863075
	8	2021-06-01	61178	92690	0.660028	-0.180438
Biweekly
as of 06/15/21	Interval	Time	Delta	Total	Prevalence	LogPrevalence
	1	02/14 - 02/28	16	129208	0.000123831	-3.90717
	2	03/01 - 03/14	90	153999	0.000584419	-3.23328
	3	03/15 - 03/31	430	225219	0.00190925	-2.71914
	4	04/01 - 04/15	1739	168137	0.0103428	-1.98536
	5	04/15 - 04/30	4409	171847	0.0256565	-1.5908
	6	05/01 - 05/14	7399	116967	0.0632572	-1.19889
	7	05/15 - 05/31	22060	81086	0.272057	-0.56534
	8	06/01 - 06/15	16141	21328	0.756799	-0.12102
